# Supplementary material for: Effects of Culture Medium Enrichment with Zinc on Astaxanthin Accumulation in a New Strain of the Microalga Dysmorphococcus globosus
Source: Plants (Basel). 2024 Nov 28;13(23):3338. doi: 10.3390/plants13233338 (PMC11644740; doi:10.3390/plants13233338)
Supplement: Supplementary file 1 [file plants-13-03338-s001.zip]

Archive with 1 entries (1 files):
- plants-3249071-supplementary.pdf
